# Supplementary material for: Size effects resolve discrepancies in 40 years of work on low-temperature plasticity in olivine
Source: Sci Adv. 2017 Sep 13;3(9):e1701338. doi: 10.1126/sciadv.1701338 (PMC5597306; doi:10.1126/sciadv.1701338)
Supplement: http://advances.sciencemag.org/cgi/content/full/3/9/e1701338/DC1 [file 1701338_tableS1.xlsx]

## Sheet: 3um indenter
Kumamoto et al., Size effects resolve discrepancies in 40 years of work on low-temperature plasticity in olivine, Science Advances, 2017
Indenter radius = 3.01 um
Sample Name	Orientation (Euler angles)	Young's modulus (GPa)	Yield		Pop-in
			Contact radius (nm)	Hardness (GPa)	Contact radius (nm)	Hardness (GPa)
OP4-2	(166.4, 114.5, 123.2)	211	414.639	11.1721	775.718	21.4061
			418.424	11.0926	749.027	23.6229
			485.703	13.31	714.065	19.6617
			449.846	12.2114	729.888	22.9894
			472.737	13.0472	717.611	20.0277
			451.643	12.3945	644.501	17.6602
			456.463	12.6577	561.031	15.4559
			463.375	12.6077	736.997	19.7778
			461.525	12.6985	552.935	15.6574
			487.902	13.3718	679.635	19.1641
			456.664	12.3085	595.108	17.0248
			467.906	12.8499	657.047	18.4291
			447.888	12.4119	550.083	14.9005
			486.69	13.1983	736.595	19.1665
			439.924	12.098	699.95	19.4221
			481.677	13.1512	676.229	21.9079
OP1-2-T	(67.4, 138.8, 83.3)	212	482.192	11.7334	499.112	10.8861
			534.597	13.2125	612.916	13.9745
			555.209	12.778	618.805	13.5113
			505.083	13.299	561.724	14.0722
			513.732	13.2052	542.732	10.9495
			474.397	11.3909	777.746	15.2037
			574.128	13.5264	626.331	15.7258
			531.817	13.5306	584.793	12.4048
			524.328	12.6588	576.263	13.4674
			586.719	14.0817	585.959	15.6149
			531.573	12.8599	726.808	15.4642
			543.671	12.4841	750.987	13.8712
OP2-1	(34.4, 93.2, 76.6)	230	413.582	11.8476	552.032	15.4782
			458.491	12.8803	504.781	13.7636
			450.973	12.53	696.407	22.1228
			419.301	11.5065	799.914	22.6955
			408.764	11.3191	776.943	27.3188
			466.157	12.9981	569.623	16.8591
			403.986	11.1411	829.553	22.2621
					673.126	13.9496
			454.852	12.7578	693.728	22.2959
			440.242	12.357	785.89	22.7685
			442.231	12.1379	801.162	24.1242
			443.025	13.0353	506.933	15.9773
			446.831	12.5691	592.775	19.8223
			376.38	10.0995	840.638	21.7423
			509.023	14.0239	765.526	27.503
			461.029	12.7131	592.051	15.3366
OP1-2-S	(129.3, 81.8, 7.0)	174	521.456	10.8707	660.739	15.6839
			526.698	10.7877	814.788	16.1009
			534.792	11.5034	688.291	15.1447
			533.414	11.5263	686.278	16.0967
			592.355	12.2608	795.582	16.2487
			550.086	11.256	812.235	15.6311
			523.596	10.5713	884.688	15.9014
			571.551	11.3592	867.073	16.9781
			590.206	12.2252	852.283	15.2435
			560.453	12.0478	733.759	14.5662
			550.023	12.0227	678.297	14.3368
			574.548	12.5174	650.077	14.0466
OP2-3	(34.7, 7.9, 80.8)	201	459.132	10.7445	694.501	14.6458
			443.396	11.1115	567.879	13.7872
			538.466	12.4233	623.548	12.5343
			463.011	11.299	651.776	12.9014
			482.957	11.7304	683.855	13.9757
			425.938	10.8354	597.498	13.3847
			497.082	11.1632	655.983	12.6357
			442.348	10.9607	650.036	14.3953
			441.378	10.9562	569.879	13.3597
			455.414	11.416	568.112	13.309
			456.224	11.0796	607.177	13.7254
			401.708	10.37	603.062	14.9461
			476.599	11.2948	643.468	13.5133
			479.474	11.5507	655.54	13.43
			492.75	12.8258	628.696	12.3599
81Ol-3	(3.8, 122.5, 88.9)	224	497.09	14.4236	591.778	17.1896
			470.763	13.6513	586.796	18.2061
			442.17	12.9227	602.185	17.8102
			461.492	13.3234	599.507	17.7411
			515.623	15.303	587.695	16.7409
			498.699	15.1619	576.727	18.3316
			490.962	14.5815	585.638	17.1144
			465.439	13.7982	565.013	18.1783
			464.009	13.2088	582.302	16.4708
			511.653	15.6304	552.761	17.9639
			441.891	12.6733	563.721	15.2504
			424.358	12.6319	601.912	17.2137
			455.32	13.569	648.447	19.558
			437.317	13.1313	613.58	18.835
			427.201	12.9105	581.885	19.9921
			416.97	12.4485	612.189	18.3507
M-CO	(92.5, 90.0, 38.5)	204	527.098	13.5089	927.412	24.4437
			426.561	10.8333	957.559	23.7619
			473.328	12.0116	940.369	25.3572
			461.824	11.7066	883.024	23.4232
			482.97	12.3026	985.176	22.9963
			482.014	12.2731	870.328	28.1996
			480.055	12.3245	899.871	23.1484
			463.199	11.813	856.637	29.4327
			517.719	13.4152	937.997	23.1197
			501.87	12.8622	954.241	22.6887
			458.348	11.73	997.779	23.887
			492.861	12.4056	958.754	23.5903
M-CR	(1.1, 106.7, 116.3)	227	484.169	13.678	539.745	14.7291
			454.214	13.2377	693.054	18.659
			465.371	13.1161	735.409	25.7423
			470.757	13.7543	606.571	18.4516
			465.573	14.0895	652.469	20.6395
			453.26	13.032	530.956	15.3985
			456.294	13.0927	505.901	16.5326
			462.648	13.0599	651.921	22.1494
			448.543	13.5033	555.047	15.996
			466.438	12.7826	658.867	21.2674
			455.353	13.5121	608.578	16.3348
			462.93	13.8239	518.204	15.5902
			471.368	13.5496	602.348	17.379
M-L	(145.1, 116.5, 73.5)	231	444.417	13.1583	679.073	21.9476
			443.866	13.0578	560.136	17.0619
			442.023	13.1996	589.492	19.532
			436.153	12.6946	677.381	20.5732
			461.471	13.7023	505.472	12.047
			466.316	13.7854	551.921	15.3017
			472.475	13.6507	586.396	16.6689
			480.207	13.0425	573.45	15.3871
			440.517	13.5391	511.085	14.3918
			472.191	12.6587	655.216	14.5117
			460.762	13.2162	529.146	15.0737
			434.203	12.8238	662.854	20.7339
MN1	(10.6, 85.0, 22.0)	191	546.603	14.1404	802.641	19.8901
			486.777	12.5752	726.252	18.1841
			520.559	13.9847	747.833	18.4692
			485.115	12.369	715.86	18.9882
			506.35	13.2499	673.076	18.7314
			520.971	13.4091	743.118	19.6517
			502.896	13.0557	749.233	19.5617
			544.681	14.0335	724.827	18.7058
			491.667	12.3821	801.553	22.7908
			409.97	10.2427	867.213	21.3261
			488.543	12.8384	726.703	19.722
			534	13.898	719.345	19.1632
PI-1488 (polycrystal)	(160.3, 34.2, 100.9)	197	504	12.6
	(125.0, 80.5, 88.3)	212	338	9
	(68.2, 68.5, 15.8)	176	567	12.3
	(130.2, 119.9, 174.5)	175	584	12.6
	(29.1, 96.1, 152.2)	181	540	11.9
	(149.5, 119.6, 25.5)	178	540	11.9
	(1.3, 91.3, 135.5)	193	547	12.2
	(99.6, 124.9, 66.7)	194	482	11
	(64.1, 104.3, 49.1)	193	497	12
	(150.4, 27.6, 113.9)	182	524	10.6
	(146.6, 70.7, 56.0)	196	531	11.9
	(138.3, 54.7, 137.5)	190	543	11.9
	(99.0, 87.0, 17.0)	179	556	12.1
	(45.2, 42.8, 18.9)	178	514	10.6
	(63.6, 73.3, 58.7)	197	562	12.9

## Sheet: 7um indenter
Kumamoto et al., Size effects resolve discrepancies in 40 years of work on low-temperature plasticity in olivine, Science Advances, 2017
Indenter radius = 6.73 um
Sample Name	Orientation (Euler angles)	Young's modulus (GPa)	Yield		Pop-in
			Contact radius (µm)	Hardness (GPa)	Contact radius (µm)	Hardness (GPa)
OP4-2	(166.4, 114.5, 123.2)	211	1.43	11.8424	1.4	14.557
			1.27	12.2129	1.3	14.3696
			1.28	12.0269	1.34	14.7677
			1.29	12.2399	1.23	15.4467
			1.22	12.0347	1.28	18.0882
			1.23	11.9105	1.4	16.0944
			1.25	11.8133	1.38	14.1158
			1.2	11.5984	1.24	13.2158
			1.2	11.3318	1.14	12.5125
			1.2	11.6715	1.19	17.0021
			1.25	12.3763	1.2	23.9566
			1.39	13.4393	1.01	41.6668
			1.2	11.8098	1.13	20.047
			1.18	11.4823	1.17	12.237

## Sheet: 19um indenter
Kumamoto et al., Size effects resolve discrepancies in 40 years of work on low-temperature plasticity in olivine, Science Advances, 2017
Indenter radius = 19.03 um
Sample Name	Orientation (Euler angles)	Young's modulus (GPa)	Yield		Pop-in
			Contact radius (µm)	Hardness (GPa)	Contact radius (µm)	Hardness (GPa)
OP4-2	(166.4, 114.5, 123.2)	211	2.45	9.43	2.72	11.0471
					3.05	11.9521
					2.39	10.9026
			2.6	10.42	2.66	11.2129
			3.07	10.33	2.94	12.4446
					3.31	12.114
					3.26	12.372
			3.22	10.18	2.94	14.323
					3.24	13.8944
			2.56	10.65	2.77	10.5162
					3.05	12.5811
					2.99	13.6245
					3.22	12.0709
					3.29	11.9658
					2.57	10.4738
					3.16	14.2625
OP1-2-T	(67.4, 138.8, 83.3)	212			3.53	12
					3.6	11.8
			3.53	9.94	3.72	11
					3.57	11.9
					3.56	11.9
			3.82	9.78	3.58	11.9
					3.63	11.4
			3.59	9.86	3.59	11.8
					3.82	12
					3.63	11.5
					3.58	11.9
					3.6	11.8
					3.57	11.7
					3.56	12
					3.57	11.6
			3.922	9.95	3.62	11.7
OP2-1	(34.4, 93.2, 76.6)	230	2.27	10.2	3.23	12.8
					3.4	13.9
					3.39	13.7
					3.4	13.9
					3.41	13.4
					3.41	14
			2.25	10.8	3.23	13.6
					3.39	13.8
					3.37	14.1
					3.97	10.3
			2.32	10.5	3.2	13.6
					3.83	10.7
					3.44	13.7
					3.34	14.1
					3.72	13.5
					3.84	10.1
OP2-3	(34.7, 7.9, 80.8)	201			3.71	11.8
					3.55	11.2
					3.84	12.5
					3.73	11.5
			3.65	9.8
					3.62	12.5
					3.65	12.4
					3.79	11.78
			3.95	10.81
					3.61	11
			3.96	10.75
					3.67	11.5
					3.81	11.2
			4	10.64	3.65	11.4
					3.71	12.3
					3.75	11.2
