# Supplementary material for: Size effects resolve discrepancies in 40 years of work on low-temperature plasticity in olivine
Source: Sci Adv. 2017 Sep 13;3(9):e1701338. doi: 10.1126/sciadv.1701338 (PMC5597306; doi:10.1126/sciadv.1701338)
Supplement: http://advances.sciencemag.org/cgi/content/full/3/9/e1701338/DC1 [file 1701338_tableS2.xlsx]

## Sheet: Sheet1
Max load (mN)	Contact radius (µm)	Hardness (GPa)
1000	6.08292	11.95					1
1000	6.09688	11.69
1000	6.04382	12.23
1000	6.02985	12.27
1000	6.07733	12.08
1000	6.06337	12.19
1000	6.06895	12.22
1000	6.07454	12.11
1000	6.0885	12.04
1000	6.0885	12.1
300	3.16993	12.93
300	3.15876	12.84
300	3.16435	12.86
300	3.16993	12.86
300	3.17272	12.86
300	3.20624	12.47
300	3.19507	12.47
300	3.1811	12.74
300	3.19228	12.65
100	1.72321	13.67
100	1.72321	13.58
100	1.74835	13.12
100	1.72601	13.67
100	1.75394	13.18
100	1.73159	13.57
100	1.74835	13.13
100	1.7679	12.85
100	1.73159	13.47
100	1.73718	13.37
30	0.876968	14.16
30	0.890932	13.27
30	0.854625	14.46
30	0.876968	13.7
30	0.910483	12.99
30	0.899311	13
30	0.871382	14.31
30	0.876968	14.1
30	0.871382	14.38
30	0.88814	13.41
10	0.46362	14.05
10	0.441277	15.46
10	0.438484	15.24
10	0.446863	14.47
10	0.452448	14.93
10	0.469206	13.8
10	0.452448	14.82
10	0.466413	13.61
3	0.209467	16.11
3	0.206674	17.33
3	0.21226	15.5
3	0.220638	13.51
3	0.215053	14.69
3	0.217846	15.05
